# Supplementary material for: Current Consumer Perceptions of Animal Welfare across Different Farming Sectors on the Island of Ireland
Source: Animals (Basel). 2022 Jan 13;12(2):185. doi: 10.3390/ani12020185 (PMC8773355; doi:10.3390/ani12020185)
Supplement: Supplementary file 1 [file animals-12-00185-s001.zip]

Archive with 1 entries (1 files):
- animals-1489339-supplementary.pdf
